# Supplementary material for: Develop an indirect ELISA utilizing gD protein to detect antibodies against bovine herpesvirus type 1
Source: Front Cell Infect Microbiol. 2025 May 8;15:1591304. doi: 10.3389/fcimb.2025.1591304 (PMC12094974; doi:10.3389/fcimb.2025.1591304)
Supplement: Supplementary file 2 [file Table1.xlsx]

## Sheet: Figure 4A
		N protein coating concentration（μg/mL）
Rabbit Polyantibody Serum Dilution		8	4	2	1	0.5	0.25
100	P	4.44	4.27	4.37	4.2	4.22	4.23
	N	0.29	0.31	0.27	0.23	0.28	0.28
	P/N	15.31	13.78	16.19	18.25	15.08	15.11
200	P	4.45	4.22	4.36	4.19	4.21	4.16
	N	0.22	0.24	0.25	0.2	0.19	0.21
	P/N	20.24	17.59	17.42	20.96	22.15	19.82
400	P	4.49	4.26	4.41	4.22	4.25	4.24
	N	0.21	0.19	0.18	0.18	0.19	0.17
	P/N	28.03	32.76	31.47	35.18	30.36	32.64
800	P	4.44	4.18	4.32	4.16	4.11	4.27
	N	0.16	0.13	0.14	0.12	0.14	0.16
	P/N	27.72	32.18	30.83	34.66	29.38	26.7

## Sheet: Figure 4B-D
			Three replicates of positive samples			Three replicates of negative samples			P/N
Figure 4B	Type of blocking agents	5%SMP	3.921	3.859	3.922	0.23	0.17	0.2	17.048	20.7	19.61
		3%BSA	4.194	4.195	4.261	0.22	0.19	0.2	19.064	22.079	21.31
		5%BSA	4	3.895	4.055	0.22	0.16	0.21	18.182	22.344	19.31
			Three replicates of positive samples			negative sample			P/N
Figure 4C	Secondary antibody dilution	1：5000	4.05	3.799	3.733	0.154	0.158	0.168	25.2987	24.0443	23.2202
		1：8000	4.306	4.591	4.544	0.159	0.166	0.163	27.0818	27.6566	28.8773
		1：12000	1.567	1.719	1.887	0.153	0.147	0.163	10.2418	11.6939	11.5767
Figure 4D	Secondary antibody incubation time		Three replicates of positive samples			negative sample			P/N
		30min	1.312	1.246	1.318	0.153	0.147	0.163	8.57516	8.47619	8.08589
		45min	4.432	4.205	4.402	0.154	0.158	0.168	28.7792	26.6139	26.2024
		60min	4.19	4.304	4.188	0.159	0.166	0.163	26.3522	25.9277	25.6932
			Three replicates of positive samples			negative sample			P/N
Figure 4E	Color development time	10min	4.13	4.167	4.283	0.153	0.147	0.163	26.9935	28.3469	26.2761
		15min	4.518	4.457	4.436	0.154	0.158	0.168	29.3377	28.2089	26.4048
		20min	4.578	4.508	4.595	0.159	0.166	0.163	28.7924	27.1566	28.1902

## Sheet: Figure 5
	negative serum samples	positive serum samples	cutoff value
	0.135	1.087	0.6185
	0.169	1.053
	0.139	1.077
	0.158	1.139
	0.157	1.036
	0.16	1.035
	0.155	1.007
	0.168	1.04
	0.106	1.017
	0.112	1.023
	0.127	1.016
	0.162	1.096
	0.127	1.001
	0.118	1.031
	0.162	1.003
	0.149	1.052
	0.112	1.035
	0.136	1.074
	0.198	1.121
	0.134	1.074
	0.175	1.037
	0.145	1.002
	0.15	1.052
	0.195	1.035
	0.132	1.046
	0.134	1.103
	0.101	0.98
	0.189	0.954
	0.139	0.97
	0.134	0.989

## Sheet: Figure 6
		Three replicates of positive samples
Dilution of rabbit polyclonal antibody	2^12	3.75	3.955	3.605
	2^13	3.504	3.516	3.62
	2^14	3.274	3.325	3.257
	2^15	3.142	3.304	3.202
	2^16	1.983	1.877	1.639
	2^17	1.546	1.577	1.624
	2^18	0.557	0.569	0.57
	2^19	0.129	0.114	0.196

## Sheet: Figure 8
	Serum samples	Three replicates of samples			average value
Specificity analysis	BCoV	0.116	0.101	0.111
	BVDV	0.195	0.091	0.117
	BRV	0.134	0.139	0.126
	BRSV	0.101	0.189	0.115
	IBRV	0.989	0.97	0.976

## Sheet: Table 1
Serum dilution (×100)	Three replicates of samples			average value	negative sample	P/N
1	4.545	4.492	4.502	4.513	0.3	15.04
2	4.357	4.309	4.281	4.31567	0.29	14.88
4	4.52	4.471	4.398	4.463	0.28	15.94
8	4.387	4.283	4.261	4.31033	0.28	15.39
16	4.32	4.304	4.323	4.31567	0.21	20.55
32	4.399	4.328	4.272	4.333	0.27	16.05
64	3.885	3.952	3.952	3.92967	0.22	17.86
128	3.228	3.055	3.763	3.34867	0.21	15.95
256	3.341	2.68	2.493	2.838	0.22	12.9
512	1.613	1.487	1.603	1.56767	0.19	8.25
1024	0.838	0.908	0.648	0.798	0.17	4.69
2048	0.726	0.605	0.539	0.623333	0.14	4.45
4096	0.337	0.306	0.223	0.288667	0.13	2.22
8192	0.256	0.14	0.135	0.177	0.14	1.26

## Sheet: Table 2
Serum samples		1	2	3	Average	standard deviation	CV(%)
P1	Intra-batch	1.106	1.153	1.007	1.089	0.075	6.9
P2		1.134	1.179	1.103	1.139	0.038	3.4
P3		1.076	1.043	1.046	1.055	0.018	1.7
N		0.134	0.139	0.126	0.133	0.007	5.3
P1	Inter-batch	1.064	1.06	1.048	1.057	0.01	0.9
P2		1.079	1.074	1.105	1.086	0.017	1.5
P3		1.003	1.005	1.009	1.006	0.003	0.3
N		0.156	0.151	0.142	0.15	0.007	4.8

## Sheet: Table 3
Commercialized ELISA on 60 bovine clinical Serum samples
Mean values less than 0.33 are considered negative and vice versa, and positives are marked in red color
sample	Three replicates			Average	sample	Three replicates			Average	sample	Three replicates				sample	Three replicates			Average
1	0.184	0.217	0.183	0.194667	9	0.259	0.301	0.235	0.265	17	0.25	0.267	0.265	0.260667	25	0.226	0.747	0.263	0.2445
2	0.185	0.217	0.192	0.198	10	0.244	0.296	0.282	0.274	18	0.319	0.313	0.287	0.306333	26	0.111	0.139	0.157	0.135667
3	0.164	0.201	0.185	0.183333	11	0.173	0.193	0.181	0.182333	19	0.357	0.301	0.336	0.331333	27	0.235	0.31	0.205	0.25
4	0.213	0.222	0.259	0.231333	12	0.336	0.3323	0.346	0.3381	20	0.309	0.346	0.319	0.324667	28	0.289	0.315	0.297	0.300333
5	0.196	0.201	0.209	0.202	13	0.229	0.281	0.246	0.252	21	0.254	0.268	0.259	0.260333	29	0.3313	0.32	0.258	0.3031
6	0.202	0.203	0.2	0.201667	14	0.21	0.249	0.248	0.235667	22	0.173	0.167	0.184	0.174667	30	0.315	0.316	0.27	0.300333
7	0.224	0.262	0.274	0.253333	15	0.256	0.263	0.252	0.257	23	0.288	0.325	0.333	0.315333	31	0.363	0.303	0.33	0.332
8	0.189	0.285	0.274	0.249333	16	0.236	0.272	0.274	0.260667	24	0.283	0.351	0.311	0.315	32	0.285	0.303	0.3	0.296
33	0.128	0.054	0.125	0.102333	41	0.116	0.119	0.126	0.120333	49	0.276	0.321	0.248	0.281667	57	0.157	0.193	0.182	0.177333
34	0.14	0.079	0.135	0.118	42	0.162	0.157	0.177	0.165333	50	0.166	0.159	0.155	0.16	58	0.182	0.206	0.206	0.198
35	0.129	0.056	0.131	0.105333	43	0.26	0.476	0.271	0.335667	51	0.135	0.139	0.139	0.137667	59	0.285	0.305	0.319	0.303
36	0.153	0.072	0.124	0.116333	44	0.127	0.132	0.141	0.133333	52	0.14	0.145	0.158	0.147667	60	0.168	0.17	0.181	0.173
37	0.137	0.059	0.12	0.105333	45	0.116	0.134	0.108	0.119333	53	0.133	0.134	0.137	0.134667	61
38	0.133	0.081	0.134	0.116	46	0.133	0.142	0.146	0.140333	54	0.219	0.2002	0.168	0.195733	62
39	0.196	0.141	0.179	0.172	47	0.158	0.197	0.169	0.174667	55	0.238	0.212	0.228	0.226	63
40	0.19	0.111	0.189	0.163333	48	0.198	0.182	0.204	0.194667	56	0.195	0.194	0.181	0.19	64
Development ELISA on 60 bovine clinical samples
Mean values less than 0.6185 are considered negative and vice versa, and positives are marked in red color
sample	Three replicates			Average	sample	Three replicates			Average	sample	Three replicates			Average	sample	Three replicates			Average
1	0.066	0.066	0.066	0.066	9	0.07	0.065	0.067	0.0673333	17	0.064	0.067	0.065	0.0653333	25	0.065	0.064	0.066	0.065
2	0.075	0.066	0.067	0.0693333	10	0.064	0.064	0.065	0.0643333	18	0.066	0.065	0.065	0.0653333	26	2.504	2.480	2.433	2.47233
3	0.094	0.06	0.061	0.0716667	11	0.059	0.061	0.06	0.06	19	2.425	2.434	2.549	2.46933	27	0.059	0.061	0.067	0.0623333
4	1.988	2.198	2.536	2.24067	12	2.555	2.521	2.547	2.541	20	0.068	0.068	0.068	0.068	28	0.074	0.08	0.08	0.078
5	0.063	0.059	0.059	0.0603333	13	0.06	0.06	0.059	0.0596667	21	0.06	0.058	0.056	0.058	29	0.059	0.064	0.062	0.0616667
6	0.065	0.065	0.066	0.0653333	14	0.062	0.063	0.065	0.0633333	22	0.064	0.063	0.064	0.0636667	30	0.065	0.069	0.07	0.068
7	0.127	0.124	0.12	0.123667	15	0.118	0.119	0.113	0.116667	23	0.109	0.106	0.105	0.106667	31	2.436	1.291	2.374	2.03367
8	0.073	0.072	0.072	0.0723333	16	0.07	0.073	0.076	0.073	24	0.071	0.071	0.07	0.0706667	32	0.073	0.075	0.078	0.0753333
				Average					Average					Average
33	0.544	0.551	0.453	0.516	41	0.38	0.42	0.395	0.398333	49	0.19	0.194	0.178	0.187333	57	0.146	0.14	0.141	0.142333
34	0.61	0.427	0.382	0.473	42	0.378	0.32	0.283	0.327	50	0.149	0.171	0.15	0.156667	58	0.147	0.16	0.171	0.159333
35	2.494	2.021	2.580	2.365	43	2.574	0.950	2.421	1.98167	51	0.113	0.125	0.118	0.118667	59	2.423	2.451	2.542	2.472
36	0.505	0.366	0.582	0.484333	44	0.069	0.069	0.069	0.069	52	0.151	0.225	0.159	0.178333	60	0.417	0.483	0.408	0.436
37	0.484	0.318	0.395	0.399	45	0.06	0.06	0.059	0.0596667	53	0.14	0.146	0.127	0.137667
38	0.471	0.519	0.487	0.492333	46	0.067	0.068	0.069	0.068	54	0.16	0.183	0.19	0.177667
39	0.15	0.158	0.162	0.156667	47	0.067	0.067	0.068	0.0673333	55	0.172	0.192	0.194	0.186
40	0.16	0.163	0.178	0.167	48	0.175	0.181	0.185	0.180333	56	0.193	0.188	0.232	0.204333
